# Supplementary material for: TIG welding defect detection using ResNet and Random Forest
Source: PLoS One. 2026 Jul 30;21(7):e0353276. doi: 10.1371/journal.pone.0353276 (PMC13422830; doi:10.1371/journal.pone.0353276)
Supplement: S1 File — (ZIP) [file pone.0353276.s001.zip]

Archive with 2 entries (2 files):
- Thucnghiem1.wmv
- Thucnghiem2.wmv
